# Supplementary material for: Multi-Omic Profiling, Structural Characterization, and Potent Inhibitor Screening of Evasion-Related Proteins of a Parasitic Nematode, Haemonchus contortus, Surviving Vaccine Treatment
Source: Biomedicines. 2023 Jan 30;11(2):411. doi: 10.3390/biomedicines11020411 (PMC9952990; doi:10.3390/biomedicines11020411)
Supplement: Supplementary file 1 [file biomedicines-11-00411-s001.zip]

Archive with 2 entries (2 files):
- biomedicines-2109779 figure S1.pdf
- biomedicines-2109779-supplementary.xlsx
