# Supplementary material for: Multi-Omic Profiling, Structural Characterization, and Potent Inhibitor Screening of Evasion-Related Proteins of a Parasitic Nematode, Haemonchus contortus, Surviving Vaccine Treatment
Source: Biomedicines. 2023 Jan 30;11(2):411. doi: 10.3390/biomedicines11020411 (PMC9952990; doi:10.3390/biomedicines11020411)
Supplement: Supplementary file 1 [file biomedicines-11-00411-s001.zip › biomedicines-2109779-supplementary.xlsx]

## Sheet: Table S1
Supplementary Table S1. Adult worm counts in the vaccinated and control groups.
Treatment	Animal Tag #	Total Male	Total Female	Total Adult
Eleven Ag vaccine group	C461	300	50	175
	C462	0	0	0
	C463	0	250	125
	C464	100	50	75
	C465	250	450	350
	C466	0	100	50
	C467	100	0	50
	C468	400	200	300
	C469	250	350	300
	C470	400	250	325
Positive control group	C472	150	100	125
	C473	250	350	300
	C474	100	100	100
	C475	150	350	250
	C476	250	600	425
	C477	350	250	300
	C478	50	100	75
	C479	300	350	325
	C480	0	250	125
	C471	dead
1/10 abomasal samples were counted for each lamb.

## Sheet: Table S2
Supplementary Table S2. List of primer sequences used for 16S amplicon sequencing of the V3-V4 hypervariable region.
Gene	F primer	Tm (°C)	R primer	Tm (°C)	Genomic (bp)
V3	CCTAGTGCTTGCGCTTTGTC	59.8 °C	AGGTGTCGGAGTGGATCTC	59.5 °C	251
V4	GCGATTTTCGAGCGAGACTC	59.4 °C	ATATCGGACAGGTCAGCATTGT	59.4 °C	322
F, forward; R, reverse; Tm, melting temperature.

## Sheet: Table S3
Supplementary Table S3. List of top H. contortus differentially expressed protein coding genes and long non-coding RNAs.
Locus Tag	Gene Description	logCPMa	Fold-Change	logFCb	adj. Pc
NZ_Hco_NP_LOC56712	Low-density lipoprotein receptor domain class A	722.494	81.5042	6.3488	5.39321e-120
NZ_Hco_NP_LOC55104	Chondroitin proteoglycan 3	495.516	107.158	6.7436	3.98544e-106
NZ_Hco_NP_LOC14906	Unnamed protein product	812.745	72.5383	6.18067	3.94299e-99
NZ_Hco_NP_LOC36485	Protein PERM-2	1045.16	11.9673	3.58103	1.72113e-91
NZ_Hco_NP_LOC49232	Hypothetical protein CBG09212	643.206	46.3779	5.53536	5.43854e-91
NZ_Hco_NP_LOC56407	Innexin inx-3	479.367	13.9054	3.79757	1.67376e-74
NZ_Hco_NP_LOC4701	Hexokinase domain containing protein	374.111	13.6378	3.76954	4.47279e-72
NZ_Hco_NP_LOC13594	Peptidase S1 S6 domain containing protein	379.719	24.66	4.6241	6.14458e-71
NZ_Hco_NP_LOC34077	Glutamine synthetase, beta-grasp domain protein	460.761	12.8123	3.67946	6.54884e-70
NZ_Hco_NP_LOC24365	Low density lipoprotein-receptor and Low-density lipoprotein receptor domain containing protein	1076.35	18.9838	4.2467	4.89991e-64
NZ_Hco_NP_LOC56212	Fibrous sheath CABYR-binding protein	4653.87	99.1234	6.63115	2.62008e-59
NZ_Hco_NP_LOC54152	Peptidase M1 domain containing protein	558.266	16.1651	4.01481	1.17292e-57
NZ_Hco_NP_LOC57394	Fatty acid-binding protein 3	2172.79	4.00533	2.00192	8.0028e-57
NZ_Hco_NP_LOC12468	Zinc finger domain containing protein	938.692	9.67176	3.27378	1.67555e-56
NZ_Hco_NP_LOC44234	Protein F18A1.7	6439.3	176.787	7.46587	1.28826e-55
NZ_Hco_NP_LOC4700	Hexokinase domain containing protein	523.632	12.6595	3.66215	2.55309e-55
NZ_Hco_NP_LOC4238	Unnamed protein product	296.28	12.1315	3.60069	1.53037e-51
NZ_Hco_NP_LOC39532	Glycosyl hydrolase, family 18	875.07	17.0988	4.09582	4.444e-50
NZ_Hco_NP_LOC61624	Chitin binding Peritrophin-A domain protein	2588.76	43.2738	5.43542	7.65494e-50
NZ_Hco_NP_LOC54154	Peptidase M1 domain containing protein	223.189	12.567	3.65157	3.87808e-49
NZ_Hco_NP_LOC8487	Carbonate dehydratase, eukaryotic-type	273.671	221.357	7.79023	4.06289e-49
NZ_Hco_NP_LOC34257	RNA recognition motif domain containing protein	650.645	6.42985	2.68479	6.00949e-44
NZ_Hco_NP_LOC45198	Hsp20/alpha crystallin family protein	3904.34	300.658	8.23198	3.90657e-42
NZ_Hco_NP_LOC39044	Phosphoribosylglycinamide formyltransferase	231.504	5.93952	2.57035	7.83368e-42
NZ_Hco_NP_LOC61553	Chitin binding Peritrophin-A domain protein	322.06	63.3429	5.98511	7.93038e-42
NZ_Hco_NP_LOC58311	Protein-tyrosine phosphatase	319.444	5.53515	2.46862	3.41527e-39
NZ_Hco_NP_LOC19286	Multifunctional protein ADE2, SAICAR synthetase	228.426	35.5837	5.15315	1.10633e-37
NZ_Hco_NP_LOC2894	Chitin binding Peritrophin-A domain protein	804.493	301.76	8.23726	1.03379e-36
NZ_Hco_NP_LOC35958	Class II glutamine amidotransferase	1167.18	5.44808	2.44575	5.13562e-35
NZ_Hco_NP_LOC6491	Transporter, major facilitator family protein	299.386	4.33775	2.11695	4.71381e-34
NZ_Hco_NP_LOC55927	Fibrous sheath CABYR-binding protein	2197.76	882.979	9.78624	1.97417e-33
NZ_Hco_NP_LOC35968	Putative glutamine-fructose-6-phosphate transaminase	1318.78	4.10708	2.03811	1.42029e-32
NZ_Hco_NP_LOC61652	Unnamed protein product	958.243	895.537	9.80661	1.99756e-31
NZ_Hco_NP_LOC32690	Unnamed protein product	527.809	28.7295	4.84446	1.34926e-30
NZ_Hco_NP_LOC56508	Lactamase_B domain-containing protein C03A3.1	404.678	4.85107	2.2783	1.61111e-30
NZ_Hco_NP_LOC44247	Protein F18A1.7	940.282	211.262	7.72289	3.92229e-29
NZ_Hco_NP_LOC9950	Zinc finger domain containing protein	557.772	5.3386	2.41646	5.44673e-28
NZ_Hco_NP_LOC61374	Von Willebrand factor type D domain protein	342.283	49.0085	5.61496	6.93747e-28
NZ_Hco_NP_LOC36483	Hypothetical protein CBG13962	305.706	4.87841	2.28641	1.68703e-27
NZ_Hco_NP_LOC13103	Hypothetical protein CBG15758	1972.87	578.901	9.17717	1.95278e-27
NZ_Hco_NP_LOC54628	Diacylglycerol acyltransferase	240.808	38.9634	5.28405	3.93557e-25
NZ_Hco_NP_LOC10216	Patched family protein	202.181	6.13934	2.61808	9.13105e-23
NZ_Hco_NP_LOC58549	Chitin binding Peritrophin-A domain protein	8763.11	232.541	7.86134	1.85726e-19
NZ_Hco_NP_LOC35463	Peptidase A1 domain containing protein	447.736	193.289	7.59461	2.54779e-18
NZ_Hco_NP_LOC61472	Astacin	231.324	385.773	8.59161	8.96567e-18
NZ_Hco_NP_LOC35464	Peptidase A1 domain containing protein	545.65	96.7579	6.59631	4.09807e-13
NZ_Hco_NP_LOC35561	Unnamed protein product	569.675	265.638	8.05332	2.39072e-11
NZ_Hco_NP_LOC13325	Phospholipase A2	1553.99	14.6039	3.86828	1.01511e-09
NZ_Hco_NP_LOC5035	Chitin binding Peritrophin-A domain protein	212.92	7.90608	2.98296	7.3906e-09
NZ_Hco_NP_LOC13326	Phospholipase A2	1024.87	4.49161	2.16723	7.28042e-08
NZ_Hco_NP_LOC12416	Long non-coding RNA lnc-LOC12416	446.221	5.13964	35.2522	5.29679e-44
NZ_Hco_NP_LOC39485	Long non-coding RNA lnc-LOC39485	225.79	9.77341	875.165	2.82745e-26
NZ_Hco_NP_LOC61876	Long non-coding RNA lnc-LOC61876	487.108	7.67832	204.835	2.4167e-16
NZ_Hco_NP_LOC61506	Long non-coding RNA lnc-LOC61506	301.039	5.06094	33.3807	2.26233e-13
NZ_Hco_NP_LOC56711	Long non-coding RNA lnc-LOC56711	476.347	4.03988	16.4485	3.34549e-07
NZ_Hco_NP_LOC14268	Long non-coding RNA lnc-LOC14268	366.836	2.42207	5.35941	5.35035e-07
a Normalized counts per million (CPM). b log-FC in expression as measured by DeSeq2 accordingly. c P values adjusted for multiple testing. Cutoff thresholds applied include: log FC >2 and <-2, FDR <0.01, logCPM >200.

## Sheet: Table S4
Supplementary Table S4. Top GO classifications of significantly differentially expressed genes (DEGs) in H. contortus recovered from vaccinated and control sheep.
GO term ID	GO type	GO term Description	GO ID genesa	Mean Countb	Mean logFCc	FDR adj. P-valued
GO:0006189	P	de novo' IMP biosynthetic process	9	103.395	3.00439	7.5e-09
GO:0006188	P	IMP biosynthetic process	9	103.395	3.00439	1e-08
GO:0046040	P	IMP metabolic process	9	103.395	3.00439	1.7e-08
GO:0009168	P	purine ribonucleoside monophosphate biosynthetic process	12	151.191	2.97655	2.9e-06
GO:0009127	P	purine nucleoside monophosphate biosynthetic process	12	151.191	2.97655	2.9e-06
GO:1903910	P	negative regulation of receptor clustering	5	40.7727	2.10759	3.1e-06
GO:1903909	P	regulation of receptor clustering	5	40.7727	2.10759	3.1e-06
GO:0006541	P	glutamine metabolic process	8	521.913	2.41648	3.7e-06
GO:0016742	F	hydroxymethyl-, formyl- and related transferase activity	6	78.3676	3.04789	3e-05
GO:0035285	P	appendage segmentation	5	89.8135	4.21409	3.3e-05
GO:0036011	P	imaginal disc-derived leg segmentation	5	89.8135	4.21409	3.3e-05
GO:0008652	P	cellular amino acid biosynthetic process	10	209.516	3.56738	3.6e-05
GO:0008061	F	chitin binding	9	1522.32	5.47196	5.3e-05
GO:0016879	F	ligase activity, forming carbon-nitrogen bonds	10	158.978	3.02918	5.3e-05
GO:0007478	P	leg disc morphogenesis	5	89.8135	4.21409	6e-05
GO:0007480	P	imaginal disc-derived leg morphogenesis	5	89.8135	4.21409	6e-05
GO:0045168	P	cell-cell signaling involved in cell fate commitment	5	101.408	2.94306	6e-05
GO:0035218	P	leg disc development	5	89.8135	4.21409	0.00011
GO:1904776	P	regulation of protein localization to cell cortex	5	293.672	2.51706	0.0002
GO:0048663	P	neuron fate commitment	5	70.8202	3.8951	0.00052
GO:0072697	P	protein localization to cell cortex	5	293.672	2.51706	0.00052
GO:0042063	P	gliogenesis	5	69.3983	3.01226	0.00078
GO:0048737	P	imaginal disc-derived appendage development	6	83.5906	3.80391	0.00086
a Total number of genes assigned to each GO term ID category. b Normalized mean count indicates the mean transcript count across all the genes within each GO category. c log-FC in expression as measured by DeSeq2 accordingly. d P values adjusted for multiple testing.

## Sheet: Table S5
Supplementary Table S5. List of top H. contortus differentially expressed (DE) protein coding genes selected for protein modelling and structural analysis.
Top Differentially Expressed (DE) Genes	logCPMa	Fold-Change	logFCb	adj. Pc	Gene Description (EggNOG)	Enzyme classification (E.C.)	R.C.S.B IDd	Sequence identity
Astacin (ASTL)	231.32	385.77	8.59	8.97e-18	Zinc-dependent metalloprotease	3.4.24.21	3lqb_A	0.332
Carbonate dehydratase (CA2)	273.67	221.36	7.79	4.06e-49	Eukaryotic-type carbonic anhydrase	4.2.1.1	3mdz_A	0.278
Phospholipase A2 (PLA2)	1553.99	14.6	3.87	1.02e-09	Phospholipase A2	3.1.1.4	3r0l_A/4uy1_A	41.0 % / 35.9 %
Glutamine synthetase (GLUL)	460.76	12.81	3.68	6.55e-70	Glutamine synthetase	6.3.1.2 / 2.3.1.225	2qc8_I	0.423
Fatty acid-binding protein 3 (FABP3)	2172.79	4.01	2	8e-57	Lipid binding protein		5n4p_A	0.301
Fold-change is abbreviated to FC. a Normalized counts per million (CPM). b log-FC in expression as measured by DeSeq2 accordingly. c P values adjusted for multiple testing. d Research Collaboratory for Structural Bioinformatics (R.C.S.B) Protein Data Bank (PDB) database monomer identifier. Cutoff thresholds applied include: log FC >2 and <-2, FDR <0.01, logCPM >200.
